# Supplementary material for: The Triterpenoid CDDO-Methyl Ester Redirects Macrophage Polarization and Reduces Lung Tumor Burden in a Nrf2-Dependent Manner
Source: Antioxidants (Basel). 2023 Jan 3;12(1):116. doi: 10.3390/antiox12010116 (PMC9854457; doi:10.3390/antiox12010116)
Supplement: Supplementary file 1 [file antioxidants-12-00116-s001.zip]

Archive with 1 entries (1 files):
- antioxidants-2126017-supplementary.pdf
